# Supplementary material for: Relative Validity and Reproducibility of a Web-Based Semi-Quantitative Food Frequency Questionnaire in the Danish Diet, Cancer, and Health—Next Generations MAX Study
Source: Nutrients. 2023 May 19;15(10):2389. doi: 10.3390/nu15102389 (PMC10222214; doi:10.3390/nu15102389)
Supplement: Supplementary file 1 [file nutrients-15-02389-s001.zip]

Archive with 4 entries (4 files):
- 24-HDRs for energy-adjusted fat, protein, carbohydrates, iron, and vitamin C.pdf
- FFQ12months for energy-adjusted fat, protein, carbohydrates, iron, and vitamin C.pdf
- Table S1.pdf
- Table S2.pdf
